# Supplementary material for: Modelling of negative equivalent magnetic reluctance structure and its application in weak-coupling wireless power transmission
Source: Nat Commun. 2024 Jul 20;15:6135. doi: 10.1038/s41467-024-50492-w (PMC11271277; doi:10.1038/s41467-024-50492-w)
Supplement: Supplementary file 3 — Source Data [file 41467_2024_50492_MOESM3_ESM.xlsx]

## Sheet: Figure 3k
Figure 3k
		Voltage Proportion	Voltage Proportion	Voltage Proportion	Voltage Proportion
	Frequency(MHz)	11 layer	13 layer	15 layer	Without NEMR Structure
	4	0.5304	0.5124	0.5058	0.6237
	4.5	0.6059	0.6032	0.6102	0.6237
	5	0.6423	0.66699	0.6726	0.6237
	5.5	0.7689	0.7704	0.7757	0.6237
	6	1.2951	1.2989	1.3235	0.6237
	6.5	2.7822	2.9735	3.3476	0.6237
	6.55	4.7519	4.8393	4.8929	0.6237
	6.65	6.5012	6.4679	7.2871	0.6237
	6.7	7.15	7.62	8.31	0.6237
	6.75	6.6732	6.9707	6.6932	0.6237
	6.8	5.6693	5.6851	5.7076	0.6237
	6.85	3.2995	3.2743	3.6483	0.6237
	6.9	2.3069	2.3269	2.6288	0.6237
	7	1.8123	1.8234	1.8394	0.6237
	7.5	1.0499	1.0453	1.0534	0.6237
	8	0.50737	0.7092	0.7092	0.6237

## Sheet: Figure 4g
Figure 4g
		Coupling Coefficient	Coupling Coefficient	Coupling Coefficient	Coupling Coefficient
	Transfer distance	Without NEMR	With Tx NEMR	With Rx NEMR	With Dual NEMR	With Resonance Coil
	100	0.029365	0.0487216	0.0461648	0.0750811	0.0387784
	125	0.0230114	0.0348864	0.0360795	0.0613636	0.0303977
	150	0.0163987	0.028125	0.0272727	0.0382556	0.021733
	175	0.0134943	0.0203125	0.0193182	0.0316761	0.0146307
	200	0.00864425	0.0136364	0.0134943	0.0230606	0.0112216

## Sheet: Figure 5b
Figure 5b
	Freq(Hz)	S21(DB)
	9000	-18.1135
	78910	-23.276
	148820	-84.8527
	218730	-77.8617
	288640	-79.3104
	358550	-69.6498
	428460	-74.605
	498370	-75.1035
	568280	-75.089
	638190	-73.0329
	708100	-75.5157
	778010	-80.7371
	847920	-79.2515
	917830	-81.7808
	987740	-76.2214
	1057650	-82.0601
	1127560	-76.0463
	1197470	-67.856
	1267380	-80.2958
	1337290	-88.5481
	1407200	-74.6838
	1477110	-86.7174
	1547020	-84.8427
	1616930	-78.9022
	1686840	-85.2698
	1756750	-72.2906
	1826660	-85.4266
	1896570	-75.3546
	1966480	-75.5011
	2036390	-77.6027
	2106300	-79.0416
	2176210	-70.1826
	2246120	-79.1375
	2316030	-81.2455
	2385940	-79.001
	2455850	-72.0332
	2525760	-76.3051
	2595670	-74.415
	2665580	-71.5143
	2735490	-77.0469
	2805400	-73.8379
	2875310	-78.0852
	2945220	-83.7333
	3015130	-76.1102
	3085040	-70.3621
	3154950	-74.0167
	3224860	-76.3972
	3294770	-68.2589
	3364680	-82.4456
	3434590	-69.2056
	3504500	-67.8249
	3574410	-71.81
	3644320	-70.021
	3714230	-65.3204
	3784140	-69.6504
	3854050	-63.5442
	3923960	-67.7903
	3993870	-66.6276
	4063780	-64.4194
	4133690	-68.3692
	4203600	-66.2059
	4273510	-62.3079
	4343420	-65.9047
	4413330	-62.0032
	4483240	-62.1871
	4553150	-60.3241
	4623060	-60.6839
	4692970	-60.2752
	4762880	-60.0513
	4832790	-57.5325
	4902700	-57.405
	4972610	-55.1044
	5042520	-54.9864
	5112430	-55.6109
	5182340	-54.1859
	5252250	-53.3776
	5322160	-51.0358
	5392070	-50.6656
	5461980	-49.5134
	5531890	-48.0901
	5601800	-47.0909
	5671710	-45.8374
	5741620	-44.5953
	5811530	-42.9409
	5881440	-41.4752
	5951350	-39.9071
	6021260	-37.8843
	6091170	-36.1497
	6161080	-34.1356
	6230990	-31.6189
	6300900	-29.2918
	6370810	-26.2864
	6440720	-23.329
	6510630	-19.8067
	6580540	-16.5563
	6650450	-14.4967
	6720360	-13.7604
	6790270	-13.861
	6860180	-14.5372
	6930090	-16.622
	7000000	-19.6027
	7069910	-22.759
	7139820	-25.4623
	7209730	-27.8651
	7279640	-30.3079
	7349550	-31.7924
	7419460	-33.6502
	7489370	-35.4681
	7559280	-36.8647
	7629190	-38.0758
	7699100	-39.2005
	7769010	-40.5575
	7838920	-41.1442
	7908830	-42.4641
	7978740	-43.0505
	8048650	-43.8248
	8118560	-44.7115
	8188470	-45.7396
	8258380	-46.6889
	8328290	-47.022
	8398200	-47.8454
	8468110	-48.663
	8538020	-49.0363
	8607930	-49.3438
	8677840	-50.3576
	8747750	-50.9693
	8817660	-51.3622
	8887570	-51.4373
	8957480	-51.9332
	9027390	-52.504
	9097300	-53.2337
	9167210	-53.0854
	9237120	-53.3661
	9307030	-53.7365
	9376940	-54.6635
	9446850	-56.1798
	9516760	-55.8068
	9586670	-56.5817
	9656580	-56.7921
	9726490	-57.8243
	9796400	-55.9576
	9866310	-56.788
	9936220	-58.1729
	10006130	-57.8909
	10076040	-56.8366
	10145950	-59.2074
	10215860	-57.6154
	10285770	-59.3758
	10355680	-57.9589
	10425590	-60.0451
	10495500	-59.8949
	10565410	-58.3891
	10635320	-60.9771
	10705230	-60.8696
	10775140	-61.298
	10845050	-61.4651
	10914960	-61.8013
	10984870	-62.5237
	11054780	-60.9963
	11124690	-61.5004
	11194600	-61.7571
	11264510	-60.4378
	11334420	-61.886
	11404330	-61.919
	11474240	-63.1058
	11544150	-62.9325
	11614060	-63.0159
	11683970	-65.7152
	11753880	-61.8031
	11823790	-63.4762
	11893700	-66.6709
	11963610	-65.9481
	12033520	-66.499
	12103430	-68.2309
	12173340	-65.6476
	12243250	-65.8893
	12313160	-68.0534
	12383070	-66.1665
	12452980	-64.5996
	12522890	-68.3982
	12592800	-67.2808
	12662710	-68.4887
	12732620	-65.3637
	12802530	-67.024
	12872440	-69.7856
	12942350	-69.1711
	13012260	-71.0093
	13082170	-67.0662
	13152080	-67.2061
	13221990	-70.8935
	13291900	-66.2727
	13361810	-68.5091
	13431720	-73.9917
	13501630	-69.0853
	13571540	-69.2574
	13641450	-70.2756
	13711360	-71.7096
	13781270	-67.394
	13851180	-69.9571
	13921090	-68.2444
	13991000	-67.9851

## Sheet: Figure 5c
Figure 5c
	Freq(Hz)	S21(DB)
	9500	-17.3377
	75296.2	-18.9515
	141092	-71.4059
	206889	-72.2305
	272685	-71.5319
	338481	-75.9242
	404277	-70.7933
	470074	-69.2312
	535870	-79.3223
	601666	-75.2872
	667462	-73.7703
	733259	-72.9404
	799055	-70.1402
	864851	-72.7466
	930647	-81.6018
	996443	-70.3631
	1.06224e+06	-79.9092
	1.12804e+06	-76.2875
	1.19383e+06	-70.0581
	1.25963e+06	-72.3405
	1.32542e+06	-73.5319
	1.39122e+06	-75.9242
	1.45702e+06	-74.7933
	1.52281e+06	-76.381
	1.58861e+06	-76.3885
	1.65441e+06	-72.0113
	1.7202e+06	-79.2134
	1.786e+06	-71.0261
	1.85179e+06	-73.3923
	1.91759e+06	-77.6639
	1.98339e+06	-78.7413
	2.04918e+06	-74.6325
	2.11498e+06	-71.6211
	2.18078e+06	-78.9313
	2.24657e+06	-74.1777
	2.31237e+06	-82.3877
	2.37816e+06	-79.4308
	2.44396e+06	-70.5433
	2.50976e+06	-79.0028
	2.57555e+06	-69.2696
	2.64135e+06	-72.3907
	2.70715e+06	-75.1317
	2.77294e+06	-67.5818
	2.83874e+06	-78.9346
	2.90453e+06	-79.2241
	2.97033e+06	-82.2973
	3.03613e+06	-70.9739
	3.10192e+06	-81.4118
	3.16772e+06	-75.2848
	3.23352e+06	-78.0261
	3.29931e+06	-71.7259
	3.36511e+06	-78.5161
	3.4309e+06	-73.9243
	3.4967e+06	-69.7412
	3.5625e+06	-72.6643
	3.62829e+06	-73.79
	3.69409e+06	-72.5096
	3.75989e+06	-79.398
	3.82568e+06	-71.2374
	3.89148e+06	-78.5903
	3.95727e+06	-65.3955
	4.02307e+06	-68.6826
	4.08887e+06	-70.7908
	4.15466e+06	-66.9535
	4.22046e+06	-64.4587
	4.28626e+06	-64.319
	4.35205e+06	-66.1877
	4.41785e+06	-65.4828
	4.48364e+06	-64.5909
	4.54944e+06	-61.5939
	4.61524e+06	-62.5724
	4.68103e+06	-62.5381
	4.74683e+06	-61.4993
	4.81262e+06	-59.341
	4.87842e+06	-61.4527
	4.94422e+06	-58.0794
	5.01001e+06	-56.7706
	5.07581e+06	-57.2496
	5.14161e+06	-55.3595
	5.2074e+06	-53.3821
	5.2732e+06	-52.7633
	5.33899e+06	-51.35
	5.40479e+06	-50.5836
	5.47059e+06	-49.9525
	5.53638e+06	-48.2817
	5.60218e+06	-47.1412
	5.66798e+06	-46.1647
	5.73377e+06	-44.612
	5.79957e+06	-43.4081
	5.86536e+06	-41.5904
	5.93116e+06	-39.8968
	5.99696e+06	-37.9096
	6.06275e+06	-36.139
	6.12855e+06	-33.9743
	6.19435e+06	-31.1484
	6.26014e+06	-28.7486
	6.32594e+06	-25.4481
	6.39173e+06	-21.6641
	6.45753e+06	-17.485
	6.52333e+06	-13.0548
	6.58912e+06	-10.0176
	6.65492e+06	-9.48623
	6.72072e+06	-11.1531
	6.78651e+06	-14.9252
	6.85231e+06	-19.1093
	6.9181e+06	-22.6979
	6.9839e+06	-25.9535
	7.0497e+06	-28.5219
	7.11549e+06	-30.9813
	7.18129e+06	-33.0509
	7.24709e+06	-34.9959
	7.31288e+06	-36.8406
	7.37868e+06	-38.178
	7.44447e+06	-39.5924
	7.51027e+06	-41.0639
	7.57607e+06	-42.3759
	7.64186e+06	-43.7491
	7.70766e+06	-44.7215
	7.77346e+06	-45.7973
	7.83925e+06	-47.2806
	7.90505e+06	-48.3915
	7.97084e+06	-49.4477
	8.03664e+06	-51.3464
	8.10244e+06	-52.7825
	8.16823e+06	-53.0453
	8.23403e+06	-54.9619
	8.29983e+06	-56.8223
	8.36562e+06	-58.4068
	8.43142e+06	-59.2356
	8.49721e+06	-60.6958
	8.56301e+06	-63.9493
	8.62881e+06	-65.0204
	8.6946e+06	-71.8936
	8.7604e+06	-72.7903
	8.8262e+06	-69.3975
	8.89199e+06	-62.0738
	8.95779e+06	-73.037
	9.02358e+06	-69.8573
	9.08938e+06	-66.9078
	9.15518e+06	-64.0499
	9.22097e+06	-61.4713
	9.28677e+06	-59.5209
	9.35257e+06	-58.645
	9.41836e+06	-58.8512
	9.48416e+06	-59.8061
	9.54995e+06	-60.9252
	9.61575e+06	-61.9536
	9.68155e+06	-62.9135
	9.74734e+06	-63.612
	9.81314e+06	-64.3296
	9.87893e+06	-64.8742
	9.94473e+06	-65.4106
	1.00105e+07	-65.854
	1.00763e+07	-66.2598
	1.01421e+07	-66.6277
	1.02079e+07	-66.9715
	1.02737e+07	-67.2837
	1.03395e+07	-67.5074
	1.04053e+07	-67.7889
	10471101	-67.8387
	1.05369e+07	-68.3297
	1.06027e+07	-68.388
	1.06685e+07	-68.6924
	1.07343e+07	-68.7965
	1.08001e+07	-69.0842
	1.08659e+07	-69.1959
	1.09317e+07	-69.3416
	1.09975e+07	-69.3244
	1.10633e+07	-69.7294
	1.11291e+07	-69.7175
	1.11949e+07	-69.7342
	1.12607e+07	-69.9749
	1.13265e+07	-70.1277
	1.13922e+07	-70.3051
	1.1458e+07	-70.3134
	1.15238e+07	-70.5353
	1.15896e+07	-70.4426
	1.16554e+07	-70.7146
	1.17212e+07	-70.9812
	1.1787e+07	-70.8304
	1.18528e+07	-70.7032
	1.19186e+07	-70.9827
	1.19844e+07	-71.052
	1.20502e+07	-71.1201
	1.2116e+07	-71.2665
	1.21818e+07	-71.5959
	1.22476e+07	-71.218
	1.23134e+07	-71.5105
	1.23792e+07	-71.5764
	1.2445e+07	-71.7139
	1.25108e+07	-71.6837
	1.25766e+07	-71.6665
	1.26424e+07	-71.8186
	1.27082e+07	-71.7183
	1.2774e+07	-71.5315
	1.28398e+07	-71.9529
	1.29056e+07	-71.6361
	1.29714e+07	-72.0526
	1.30372e+07	-71.9492
	1.3103e+07	-72.0466
	1.31687e+07	-71.9266

## Sheet: Figure 5d
Figure 5d
	Freq(Hz)	S21(DB)
	9500	-17.3319
	75296.2	-18.5668
	141092	-70.3839
	206889	-69.9242
	272685	-70.1923
	338481	-73.9166
	404277	-77.6201
	470074	-71.1516
	535870	-76.6524
	601666	-68.9673
	667462	-81.4715
	733259	-71.5722
	799055	-80.7832
	864851	-78.599
	930647	-80.641
	996443	-75.4148
	1.06224e+06	-83.0364
	1.12804e+06	-72.889
	1.19383e+06	-69.9711
	1.25963e+06	-77.4163
	1.32542e+06	-81.5262
	1.39122e+06	-84.6446
	1.45702e+06	-73.6227
	1.52281e+06	-85.774
	1.58861e+06	-74.0095
	1.65441e+06	-75.9218
	1.7202e+06	-72.6411
	1.786e+06	-70.736
	1.85179e+06	-88.4554
	1.91759e+06	-81.5085
	1.98339e+06	-74.658
	2.04918e+06	-76.2556
	2.11498e+06	-70.9126
	2.18078e+06	-81.609
	2.24657e+06	-75.6163
	2.31237e+06	-71.33
	2.37816e+06	-75.5825
	2.44396e+06	-73.7012
	2.50976e+06	-67.6243
	2.57555e+06	-76.8002
	2.64135e+06	-76.3421
	2.70715e+06	-72.4541
	2.77294e+06	-70.1886
	2.83874e+06	-73.9072
	2.90453e+06	-81.5346
	2.97033e+06	-75.3935
	3.03613e+06	-66.5706
	3.10192e+06	-68.675
	3.16772e+06	-69.609
	3.23352e+06	-67.3341
	3.29931e+06	-70.2844
	3.36511e+06	-68.08
	3.4309e+06	-69.147
	3.4967e+06	-71.189
	3.5625e+06	-67.5581
	3.62829e+06	-83.1662
	3.69409e+06	-64.2129
	3.75989e+06	-63.2507
	3.82568e+06	-64.3072
	3.89148e+06	-66.1257
	3.95727e+06	-65.6115
	4.02307e+06	-69.2652
	4.08887e+06	-73.3145
	4.15466e+06	-60.8082
	4.22046e+06	-61.1481
	4.28626e+06	-62.4913
	4.35205e+06	-60.4989
	4.41785e+06	-59.2882
	4.48364e+06	-57.1681
	4.54944e+06	-57.2887
	4.61524e+06	-55.8173
	4.68103e+06	-55.9432
	4.74683e+06	-57.9836
	4.81262e+06	-54.1229
	4.87842e+06	-52.5272
	4.94422e+06	-53.4601
	5.01001e+06	-52.3141
	5.07581e+06	-50.4074
	5.14161e+06	-49.4973
	5.2074e+06	-48.5434
	5.2732e+06	-47.9039
	5.33899e+06	-46.689
	5.40479e+06	-45.3084
	5.47059e+06	-43.6846
	5.53638e+06	-42.715
	5.60218e+06	-41.467
	5.66798e+06	-39.6819
	5.73377e+06	-38.3816
	5.79957e+06	-36.6253
	5.86536e+06	-35.1386
	5.93116e+06	-33.2432
	5.99696e+06	-31.4632
	6.06275e+06	-29.2607
	6.12855e+06	-26.8345
	6.19435e+06	-24.4438
	6.26014e+06	-21.387
	6.32594e+06	-18.3364
	6.39173e+06	-15.0431
	6.45753e+06	-11.8587
	6.52333e+06	-9.43826
	6.58912e+06	-8.62383
	6.65492e+06	-8.84803
	6.72072e+06	-10.8087
	6.78651e+06	-13.5892
	6.85231e+06	-16.6686
	6.9181e+06	-19.2878
	6.9839e+06	-21.7537
	7.0497e+06	-23.7156
	7.11549e+06	-25.8426
	7.18129e+06	-27.4688
	7.24709e+06	-28.9866
	7.31288e+06	-30.5884
	7.37868e+06	-31.6811
	7.44447e+06	-32.8229
	7.51027e+06	-33.7507
	7.57607e+06	-34.7175
	7.64186e+06	-35.6506
	7.70766e+06	-36.5141
	7.77346e+06	-37.2856
	7.83925e+06	-38.0723
	7.90505e+06	-38.707
	7.97084e+06	-39.2356
	8.03664e+06	-39.9873
	8.10244e+06	-40.5415
	8.16823e+06	-40.9208
	8.23403e+06	-41.7493
	8.29983e+06	-42.3051
	8.36562e+06	-42.7327
	8.43142e+06	-43.4112
	8.49721e+06	-43.5285
	8.56301e+06	-43.9309
	8.62881e+06	-44.4492
	8.6946e+06	-44.8458
	8.7604e+06	-45.4623
	8.8262e+06	-45.1606
	8.89199e+06	-45.794
	8.95779e+06	-46.1416
	9.02358e+06	-46.6418
	9.08938e+06	-46.3922
	9.15518e+06	-46.6381
	9.22097e+06	-47.5212
	9.28677e+06	-47.297
	9.35257e+06	-47.6262
	9.41836e+06	-47.9483
	9.48416e+06	-48.5272
	9.54995e+06	-48.3838
	9.61575e+06	-48.6416
	9.68155e+06	-48.7763
	9.74734e+06	-49.1239
	9.81314e+06	-49.3615
	9.87893e+06	-49.5639
	9.94473e+06	-49.8287
	1.00105e+07	-50.0919
	1.00763e+07	-50.0273
	1.01421e+07	-50.6217
	1.02079e+07	-49.7135
	1.02737e+07	-50.377
	1.03395e+07	-50.3918
	1.04053e+07	-51.3641
	10471101	-51.3679
	1.05369e+07	-52.2062
	1.06027e+07	-50.4038
	1.06685e+07	-51.49
	1.07343e+07	-52.397
	1.08001e+07	-52.301
	1.08659e+07	-51.6465
	1.09317e+07	-52.6116
	1.09975e+07	-52.2805
	1.10633e+07	-51.6436
	1.11291e+07	-52.8218
	1.11949e+07	-52.2956
	1.12607e+07	-52.786
	1.13265e+07	-52.99
	1.13922e+07	-53.0828
	1.1458e+07	-52.8992
	1.15238e+07	-53.0989
	1.15896e+07	-53.7549
	1.16554e+07	-53.4952
	1.17212e+07	-52.6035
	1.1787e+07	-53.1582
	1.18528e+07	-53.8417
	1.19186e+07	-53.3046
	1.19844e+07	-53.6018
	1.20502e+07	-53.5351
	1.2116e+07	-53.3783
	1.21818e+07	-54.5151
	1.22476e+07	-54.5463
	1.23134e+07	-54.8521
	1.23792e+07	-56.1588
	1.2445e+07	-59.9245
	1.25108e+07	-55.1551
	1.25766e+07	-59.1212
	1.26424e+07	-60.2301
	1.27082e+07	-55.5365
	1.2774e+07	-55.0857
	1.28398e+07	-54.3605
	1.29056e+07	-54.2174
	1.29714e+07	-54.7253
	1.30372e+07	-55.1578
	1.3103e+07	-54.512
	1.31687e+07	-55.3332

## Sheet: Figure 5e
Figure 5e
	Freq(Hz)	S21(DB)
	9500	-70.2756
	75296.2	-71.7096
	141092	-67.394
	206889	-69.9571
	272685	-68.2443
	338481	-69.9851
	404277	-70.241
	470074	-71.4169
	535870	-70.4902
	601666	-72.6104
	667462	-72.3309
	733259	-74.2131
	799055	-73.7703
	864851	-72.9404
	930647	-70.1402
	996443	-72.7461
	1.06224e+06	-81.6018
	1.12804e+06	-70.3631
	1.19383e+06	-79.9092
	1.25963e+06	-76.2875
	1.32542e+06	-70.2875
	1.39122e+06	-72.3405
	1.45702e+06	-73.5332
	1.52281e+06	-75.9241
	1.58861e+06	-74.7933
	1.65441e+06	-76.381
	1.7202e+06	-76.3885
	1.786e+06	-72.0127
	1.85179e+06	-71.0622
	1.91759e+06	-79.2338
	1.98339e+06	-73.3958
	2.04918e+06	-77.6639
	2.11498e+06	-78.7413
	2.18078e+06	-74.6325
	2.24657e+06	-71.6211
	2.31237e+06	-78.9313
	2.37816e+06	-74.1777
	2.44396e+06	-82.3876
	2.50976e+06	-79.4308
	2.57555e+06	-70.5433
	2.64135e+06	-79.0108
	2.70715e+06	-69.2696
	2.77294e+06	-72.3907
	2.83874e+06	-75.1317
	2.90453e+06	-67.5818
	2.97033e+06	-78.9346
	3.03613e+06	-79.2241
	3.10192e+06	-82.2967
	3.16772e+06	-70.9739
	3.23352e+06	-81.4118
	3.29931e+06	-75.2848
	3.36511e+06	-78.0261
	3.4309e+06	-71.7589
	3.4967e+06	-78.5161
	3.5625e+06	-73.9243
	3.62829e+06	-69.7412
	3.69409e+06	-72.6643
	3.75989e+06	-73.79
	3.82568e+06	-72.5096
	3.89148e+06	-79.398
	3.95727e+06	-71.2743
	4.02307e+06	-78.5903
	4.08887e+06	-65.3955
	4.15466e+06	-68.6826
	4.22046e+06	-70.7908
	4.28626e+06	-66.9535
	4.35205e+06	-64.4587
	4.41785e+06	-64.319
	4.48364e+06	-66.1877
	4.54944e+06	-65.4828
	4.61524e+06	-64.5909
	4.68103e+06	-61.5939
	4.74683e+06	-62.5724
	4.81262e+06	-62.5381
	4.87842e+06	-61.4993
	4.94422e+06	-59.341
	5.01001e+06	-61.4527
	5.07581e+06	-58.0794
	5.14161e+06	-56.7706
	5.2074e+06	-57.2496
	5.2732e+06	-55.3595
	5.33899e+06	-53.3843
	5.40479e+06	-52.7633
	5.47059e+06	-51.35
	5.53638e+06	-50.5836
	5.60218e+06	-49.9525
	5.66798e+06	-48.2817
	5.73377e+06	-47.1412
	5.79957e+06	-46.1647
	5.86536e+06	-44.612
	5.93116e+06	-43.4081
	5.99696e+06	-41.5904
	6.06275e+06	-39.8968
	6.12855e+06	-37.9096
	6.19435e+06	-36.139
	6.26014e+06	-33.9742
	6.32594e+06	-31.1484
	6.39173e+06	-28.7486
	6.45753e+06	-25.4481
	6.52333e+06	-21.6641
	6.58912e+06	-17.485
	6.65492e+06	-13.0548
	6.72072e+06	-9.01759
	6.78651e+06	-7.34623
	6.85231e+06	-8.83106
	6.9181e+06	-14.9252
	6.9839e+06	-19.1092
	7.0497e+06	-22.6979
	7.11549e+06	-25.9535
	7.18129e+06	-28.5219
	7.24709e+06	-30.9813
	7.31288e+06	-33.0509
	7.37868e+06	-34.9959
	7.44447e+06	-36.8406
	7.51027e+06	-38.178
	7.57607e+06	-39.5924
	7.64186e+06	-41.0639
	7.70766e+06	-42.3759
	7.77346e+06	-43.7491
	7.83925e+06	-44.7215
	7.90505e+06	-45.7973
	7.97084e+06	-47.2806
	8.03664e+06	-48.3915
	8.10244e+06	-49.477
	8.16823e+06	-51.3464
	8.23403e+06	-52.7825
	8.29983e+06	-53.0453
	8.36562e+06	-54.2337
	8.43142e+06	-54.5572
	8.49721e+06	-54.8532
	8.56301e+06	-55.0736
	8.62881e+06	-55.3571
	8.6946e+06	-55.8199
	8.7604e+06	-56.0645
	8.8262e+06	-56.8894
	8.89199e+06	-57.1165
	8.95779e+06	-56.9147
	9.02358e+06	-56.3199
	9.08938e+06	-55.8597
	9.15518e+06	-53.7365
	9.22097e+06	-54.6635
	9.28677e+06	-56.178
	9.35257e+06	-55.8068
	9.41836e+06	-56.5817
	9.48416e+06	-56.7921
	9.54995e+06	-57.8243
	9.61575e+06	-55.9576
	9.68155e+06	-56.788
	9.74734e+06	-58.1727
	9.81314e+06	-57.8909
	9.87893e+06	-56.8366
	9.94473e+06	-59.2074
	1.00105e+07	-57.6154
	1.00763e+07	-59.3746
	1.01421e+07	-57.9589
	1.02079e+07	-60.0451
	1.02737e+07	-59.8995
	1.03395e+07	-58.3891
	1.04053e+07	-60.9771
	10471101	-60.8696
	1.05369e+07	-61.298
	1.06027e+07	-61.4651
	1.06685e+07	-61.8013
	1.07343e+07	-62.5237
	1.08001e+07	-60.9963
	1.08659e+07	-61.5004
	1.09317e+07	-61.757
	1.09975e+07	-60.4378
	1.10633e+07	-61.886
	1.11291e+07	-61.919
	1.11949e+07	-63.1058
	1.12607e+07	-62.9325
	1.13265e+07	-63.0159
	1.13922e+07	-65.7152
	1.1458e+07	-61.8031
	1.15238e+07	-63.4761
	1.15896e+07	-66.6709
	1.16554e+07	-65.9481
	1.17212e+07	-66.4993
	1.1787e+07	-68.2309
	1.18528e+07	-65.6476
	1.19186e+07	-65.8893
	1.19844e+07	-68.0534
	1.20502e+07	-66.1665
	1.2116e+07	-64.5996
	1.21818e+07	-68.3982
	1.22476e+07	-67.2808
	1.23134e+07	-68.4887
	1.23792e+07	-65.3637
	1.2445e+07	-67.024
	1.25108e+07	-69.7855
	1.25766e+07	-69.1711
	1.26424e+07	-71.0093
	1.27082e+07	-67.0663
	1.2774e+07	-67.2061
	1.28398e+07	-70.8936
	1.29056e+07	-66.2726
	1.29714e+07	-68.5091
	1.30372e+07	-73.9917
	1.3103e+07	-69.0853
	1.31687e+07	-69.2574

## Sheet: Figure 6d
Figure 6d
		Efficiency	Efficiency	Transmission Gain	Transmission Gain
	Transfer distance	Without NEMR	With Dual NEMR	Without NEMR	With Dual NEMR
	100	39.2	65.9	-6.125	-3.622
	125	35.1	57.8	-9.143	-4.761
	150	20.2	43.1	-13.81	-7.31
	175	15.6	34.3	-16.03	-9.269
	200	10.3	25.3	-18.86	-11.94

## Sheet: Figure 6e
Figure 6e
		Efficiency	Efficiency	Transmission Gain	Transmission Gain
	Angular Misalignment(deg)	Without NEMR	With Dual NEMR	Without NEMR	With Dual NEMR
	0	43.1	20.4	-13.81	-7.31
	10	41.2	20.3	-13.85	-7.702
	20	36.7	19.1	-14.38	-8.707
	30	32	17.9	-14.94	-9.897
	40	30.1	16.7	-15.55	-10.43
	50	26.6	14.3	-16.89	-11.5

## Sheet: Figure 6f
Figure 6f
		Efficiency	Efficiency	Transmission Gain	Transmission Gain
	Parallel Misalignment(mm)	Without NEMR	With Dual NEMR	Without NEMR	With Dual NEMR
	0	43.1	20.4	-13.81	-7.31
	20	40.2	19.5	-14.2	-7.915
	40	36.1	17.9	-14.92	-8.85
	60	32.5	15.8	-16.03	-9.762
	80	28.1	14.1	-17.02	-11.03
	100	22.3	11.3	-18.94	-13.03

## Sheet: Figure 7c
Figure 7c
		Permeabiliy	Permeabiliy
	frequency	Real Component	Imaginary Component
	3000000	0.0775774	0.000259424
	3007000	0.0778291	0.000262208
	3014000	0.0780822	0.000265021
	3021000	0.0783369	0.000267864
	3028000	0.0785931	0.000270738
	3035000	0.0788509	0.000273643
	3042000	0.0791103	0.000276578
	3049000	0.0793712	0.000279545
	3056000	0.0796337	0.000282544
	3063000	0.0798978	0.000285575
	3070000	0.0801636	0.000288639
	3077000	0.0804309	0.000291735
	3084000	0.0807	0.000294865
	3091000	0.0809706	0.000298029
	3098000	0.0812429	0.000301227
	3105000	0.081517	0.00030446
	3112000	0.0817927	0.000307728
	3119000	0.0820701	0.000311031
	3126000	0.0823492	0.000314371
	3133000	0.0826301	0.000317746
	3140000	0.0829127	0.000321159
	3147000	0.0831971	0.000324608
	3154000	0.0834833	0.000328096
	3161000	0.0837712	0.000331622
	3168000	0.084061	0.000335186
	3175000	0.0843526	0.00033879
	3182000	0.084646	0.000342433
	3189000	0.0849413	0.000346117
	3196000	0.0852385	0.000349841
	3203000	0.0855375	0.000353606
	3210000	0.0858384	0.000357413
	3217000	0.0861413	0.000361263
	3224000	0.0864461	0.000365155
	3231000	0.0867528	0.00036909
	3238000	0.0870615	0.00037307
	3245000	0.0873722	0.000377094
	3252000	0.0876849	0.000381163
	3259000	0.0879996	0.000385277
	3266000	0.0883163	0.000389438
	3273000	0.0886351	0.000393646
	3280000	0.088956	0.000397901
	3287000	0.0892789	0.000402204
	3294000	0.089604	0.000406555
	3301000	0.0899312	0.000410956
	3308000	0.0902605	0.000415407
	3315000	0.090592	0.000419909
	3322000	0.0909256	0.000424462
	3329000	0.0912615	0.000429067
	3336000	0.0915996	0.000433724
	3343000	0.0919399	0.000438435
	3350000	0.0922824	0.0004432
	3357000	0.0926273	0.000448019
	3364000	0.0929745	0.000452895
	3371000	0.0933239	0.000457826
	3378000	0.0936758	0.000462815
	3385000	0.09403	0.000467861
	3392000	0.0943865	0.000472966
	3399000	0.0947455	0.00047813
	3406000	0.0951069	0.000483355
	3413000	0.0954708	0.000488641
	3420000	0.0958371	0.000493988
	3427000	0.0962059	0.000499398
	3434000	0.0965773	0.000504872
	3441000	0.0969512	0.00051041
	3448000	0.0973276	0.000516014
	3455000	0.0977067	0.000521684
	3462000	0.0980883	0.000527421
	3469000	0.0984727	0.000533226
	3476000	0.0988596	0.000539101
	3483000	0.0992493	0.000545045
	3490000	0.0996417	0.000551061
	3497000	0.100037	0.000557148
	3504000	0.100435	0.000563309
	3511000	0.100835	0.000569544
	3518000	0.101239	0.000575854
	3525000	0.101645	0.00058224
	3532000	0.102055	0.000588704
	3539000	0.102467	0.000595246
	3546000	0.102882	0.000601868
	3553000	0.1033	0.000608571
	3560000	0.103721	0.000615355
	3567000	0.104145	0.000622223
	3574000	0.104572	0.000629175
	3581000	0.105002	0.000636213
	3588000	0.105436	0.000643338
	3595000	0.105872	0.000650551
	3602000	0.106312	0.000657853
	3609000	0.106755	0.000665246
	3616000	0.107201	0.000672732
	3623000	0.10765	0.00068031
	3630000	0.108103	0.000687984
	3637000	0.108559	0.000695754
	3644000	0.109019	0.000703623
	3651000	0.109482	0.00071159
	3658000	0.109948	0.000719658
	3665000	0.110418	0.000727829
	3672000	0.110891	0.000736103
	3679000	0.111368	0.000744483
	3686000	0.111848	0.00075297
	3693000	0.112333	0.000761566
	3700000	0.11282	0.000770273
	3707000	0.113312	0.000779092
	3714000	0.113807	0.000788024
	3721000	0.114306	0.000797073
	3728000	0.114809	0.000806239
	3735000	0.115316	0.000815525
	3742000	0.115827	0.000824931
	3749000	0.116341	0.000834461
	3756000	0.11686	0.000844117
	3763000	0.117383	0.000853899
	3770000	0.11791	0.000863811
	3777000	0.118441	0.000873854
	3784000	0.118976	0.000884031
	3791000	0.119515	0.000894343
	3798000	0.120059	0.000904793
	3805000	0.120607	0.000915383
	3812000	0.121159	0.000926115
	3819000	0.121716	0.000936993
	3826000	0.122278	0.000948017
	3833000	0.122844	0.000959191
	3840000	0.123414	0.000970516
	3847000	0.123989	0.000981997
	3854000	0.124569	0.000993634
	3861000	0.125153	0.00100543
	3868000	0.125743	0.00101739
	3875000	0.126337	0.00102952
	3882000	0.126936	0.00104181
	3889000	0.12754	0.00105427
	3896000	0.128149	0.00106691
	3903000	0.128764	0.00107972
	3910000	0.129383	0.00109272
	3917000	0.130008	0.0011059
	3924000	0.130637	0.00111926
	3931000	0.131273	0.00113281
	3938000	0.131913	0.00114656
	3945000	0.13256	0.0011605
	3952000	0.133211	0.00117464
	3959000	0.133869	0.00118898
	3966000	0.134531	0.00120353
	3973000	0.1352	0.00121829
	3980000	0.135875	0.00123327
	3987000	0.136555	0.00124846
	3994000	0.137242	0.00126388
	4001000	0.137934	0.00127952
	4008000	0.138633	0.00129539
	4015000	0.139338	0.00131149
	4022000	0.140049	0.00132783
	4029000	0.140766	0.00134442
	4036000	0.14149	0.00136125
	4043000	0.142221	0.00137834
	4050000	0.142958	0.00139568
	4057000	0.143701	0.00141328
	4064000	0.144452	0.00143115
	4071000	0.14521	0.00144929
	4078000	0.145974	0.00146771
	4085000	0.146746	0.00148641
	4092000	0.147524	0.0015054
	4099000	0.14831	0.00152468
	4106000	0.149103	0.00154425
	4113000	0.149904	0.00156413
	4120000	0.150713	0.00158432
	4127000	0.151529	0.00160483
	4134000	0.152352	0.00162566
	4141000	0.153184	0.00164682
	4148000	0.154024	0.00166831
	4155000	0.154871	0.00169015
	4162000	0.155727	0.00171233
	4169000	0.156592	0.00173487
	4176000	0.157464	0.00175777
	4183000	0.158346	0.00178104
	4190000	0.159236	0.00180469
	4197000	0.160135	0.00182872
	4204000	0.161042	0.00185315
	4211000	0.161959	0.00187798
	4218000	0.162885	0.00190321
	4225000	0.163821	0.00192887
	4232000	0.164766	0.00195495
	4239000	0.16572	0.00198147
	4246000	0.166685	0.00200843
	4253000	0.167659	0.00203585
	4260000	0.168643	0.00206373
	4267000	0.169638	0.00209208
	4274000	0.170643	0.00212092
	4281000	0.171658	0.00215025
	4288000	0.172685	0.00218009
	4295000	0.173722	0.00221045
	4302000	0.17477	0.00224133
	4309000	0.175829	0.00227275
	4316000	0.1769	0.00230472
	4323000	0.177982	0.00233725
	4330000	0.179076	0.00237036
	4337000	0.180182	0.00240406
	4344000	0.1813	0.00243837
	4351000	0.18243	0.00247328
	4358000	0.183573	0.00250883
	4365000	0.184729	0.00254502
	4372000	0.185897	0.00258187
	4379000	0.187079	0.00261939
	4386000	0.188274	0.00265761
	4393000	0.189483	0.00269653
	4400000	0.190705	0.00273617
	4407000	0.191942	0.00277655
	4414000	0.193193	0.00281769
	4421000	0.194458	0.00285961
	4428000	0.195738	0.00290232
	4435000	0.197033	0.00294584
	4442000	0.198344	0.0029902
	4449000	0.19967	0.00303541
	4456000	0.201012	0.00308149
	4463000	0.20237	0.00312848
	4470000	0.203745	0.00317637
	4477000	0.205136	0.00322522
	4484000	0.206544	0.00327502
	4491000	0.20797	0.00332582
	4498000	0.209413	0.00337763
	4505000	0.210874	0.00343048
	4512000	0.212353	0.0034844
	4519000	0.213852	0.00353941
	4526000	0.215369	0.00359555
	4533000	0.216905	0.00365284
	4540000	0.218461	0.00371132
	4547000	0.220037	0.00377101
	4554000	0.221634	0.00383194
	4561000	0.223252	0.00389416
	4568000	0.22489	0.0039577
	4575000	0.226551	0.00402258
	4582000	0.228233	0.00408886
	4589000	0.229939	0.00415656
	4596000	0.231667	0.00422573
	4603000	0.233418	0.0042964
	4610000	0.235194	0.00436863
	4617000	0.236994	0.00444244
	4624000	0.238819	0.0045179
	4631000	0.240669	0.00459504
	4638000	0.242545	0.00467392
	4645000	0.244448	0.00475458
	4652000	0.246378	0.00483708
	4659000	0.248336	0.00492147
	4666000	0.250321	0.00500781
	4673000	0.252336	0.00509615
	4680000	0.25438	0.00518656
	4687000	0.256454	0.00527909
	4694000	0.258559	0.00537382
	4701000	0.260696	0.00547081
	4708000	0.262864	0.00557013
	4715000	0.265066	0.00567185
	4722000	0.267301	0.00577605
	4729000	0.269571	0.00588281
	4736000	0.271875	0.00599221
	4743000	0.274216	0.00610432
	4750000	0.276594	0.00621925
	4757000	0.279009	0.00633708
	4764000	0.281463	0.00645791
	4771000	0.283956	0.00658183
	4778000	0.28649	0.00670896
	4785000	0.289065	0.00683939
	4792000	0.291683	0.00697324
	4799000	0.294345	0.00711063
	4806000	0.297051	0.00725167
	4813000	0.299803	0.00739651
	4820000	0.302602	0.00754525
	4827000	0.305448	0.00769806
	4834000	0.308345	0.00785506
	4841000	0.311292	0.00801642
	4848000	0.31429	0.00818228
	4855000	0.317343	0.00835281
	4862000	0.32045	0.00852819
	4869000	0.323613	0.0087086
	4876000	0.326834	0.00889421
	4883000	0.330114	0.00908524
	4890000	0.333455	0.00928188
	4897000	0.336859	0.00948436
	4904000	0.340328	0.0096929
	4911000	0.343863	0.00990773
	4918000	0.347466	0.0101291
	4925000	0.351139	0.0103573
	4932000	0.354885	0.0105926
	4939000	0.358705	0.0108352
	4946000	0.362601	0.0110855
	4953000	0.366577	0.0113438
	4960000	0.370633	0.0116104
	4967000	0.374774	0.0118858
	4974000	0.379001	0.0121701
	4981000	0.383318	0.0124639
	4988000	0.387726	0.0127676
	4995000	0.392229	0.0130816
	5002000	0.396831	0.0134063
	5009000	0.401533	0.0137422
	5016000	0.40634	0.0140899
	5023000	0.411256	0.0144499
	5030000	0.416283	0.0148227
	5037000	0.421426	0.015209
	5044000	0.426688	0.0156095
	5051000	0.432074	0.0160247
	5058000	0.437589	0.0164554
	5065000	0.443237	0.0169024
	5072000	0.449022	0.0173665
	5079000	0.45495	0.0178486
	5086000	0.461026	0.0183495
	5093000	0.467255	0.0188703
	5100000	0.473645	0.019412
	5107000	0.480199	0.0199757
	5114000	0.486927	0.0205625
	5121000	0.493833	0.0211739
	5128000	0.500925	0.021811
	5135000	0.508212	0.0224754
	5142000	0.5157	0.0231686
	5149000	0.523399	0.0238923
	5156000	0.531317	0.0246482
	5163000	0.539463	0.0254382
	5170000	0.547849	0.0262645
	5177000	0.556483	0.0271291
	5184000	0.565379	0.0280345
	5191000	0.574546	0.0289833
	5198000	0.583999	0.0299782
	5205000	0.593751	0.0310221
	5212000	0.603815	0.0321184
	5219000	0.614207	0.0332705
	5226000	0.624944	0.0344822
	5233000	0.636042	0.0357576
	5240000	0.64752	0.0371012
	5247000	0.659397	0.0385179
	5254000	0.671696	0.040013
	5261000	0.684438	0.0415923
	5268000	0.697648	0.0432621
	5275000	0.711351	0.0450294
	5282000	0.725576	0.0469018
	5289000	0.740354	0.0488877
	5296000	0.755716	0.0509964
	5303000	0.771697	0.0532379
	5310000	0.788336	0.0556237
	5317000	0.805674	0.058166
	5324000	0.823755	0.0608787
	5331000	0.842627	0.0637773
	5338000	0.862345	0.0668788
	5345000	0.882963	0.0702024
	5352000	0.904547	0.0737695
	5359000	0.927164	0.0776041
	5366000	0.950889	0.0817334
	5373000	0.975805	0.086188
	5380000	1.002	0.0910024
	5387000	1.02958	0.0962159
	5394000	1.05866	0.101873
	5401000	1.08935	0.108026
	5408000	1.12179	0.114733
	5415000	1.15613	0.122061
	5422000	1.19256	0.130089
	5429000	1.23124	0.138908
	5436000	1.27241	0.148623
	5443000	1.3163	0.159359
	5450000	1.36318	0.171262
	5457000	1.41337	0.184504
	5464000	1.46721	0.199292
	5471000	1.52512	0.215872
	5478000	1.58755	0.234541
	5485000	1.65503	0.25566
	5492000	1.72819	0.279669
	5499000	1.80774	0.307112
	5506000	1.89451	0.338663
	5513000	1.98948	0.375168
	5520000	2.0938	0.417697
	5527000	2.20881	0.467621
	5534000	2.33611	0.526712
	5541000	2.47757	0.597294
	5548000	2.6354	0.682448
	5555000	2.81215	0.786324
	5562000	3.01076	0.914592
	5569000	3.23445	1.07512
	5576000	3.48644	1.27899
	5583000	3.76932	1.54207
	5590000	4.08345	1.88729
	5597000	4.42336	2.34797
	5604000	4.7701	2.97188
	5611000	5.07488	3.82389
	5618000	5.22782	4.97827
	5625000	5.0111	6.47425
	5632000	4.08285	8.18576
	5639000	2.16042	9.62611
	5646000	-0.531655	10.0486
	5653000	-2.99073	9.17796
	5660000	-4.53035	7.56985
	5667000	-5.15684	5.92228
	5674000	-4.9162	4.56395
	5681000	-4.70266	3.53648
	5688000	-4.38668	2.77986
	5695000	-4.0498	2.22272
	5702000	-3.72708	1.80773
	5709000	-3.43146	1.49372
	5716000	-3.16597	1.25207
	5723000	-2.92945	1.06303
	5730000	-2.71921	0.912857
	5737000	-2.53215	0.79186
	5744000	-2.36529	0.693107
	5751000	-2.21594	0.611563
	5758000	-2.08177	0.543511
	5765000	-1.96075	0.486172
	5772000	-1.85117	0.437434
	5779000	-1.75159	0.395676
	5786000	-1.66075	0.359637
	5793000	-1.57761	0.328327
	5800000	-1.50126	0.300957
	5807000	-1.43094	0.276896
	5814000	-1.36597	0.255634
	5821000	-1.30579	0.236755
	5828000	-1.2499	0.219915
	5835000	-1.19787	0.204833
	5842000	-1.14932	0.191272
	5849000	-1.10391	0.179035
	5856000	-1.06136	0.167954
	5863000	-1.02142	0.157888
	5870000	-0.98384	0.148717
	5877000	-0.948436	0.140338
	5884000	-0.915023	0.132662
	5891000	-0.883438	0.125612
	5898000	-0.853539	0.119123
	5905000	-0.825195	0.113135
	5912000	-0.798289	0.107598
	5919000	-0.772716	0.102468
	5926000	-0.74838	0.0977063
	5933000	-0.725195	0.0932777
	5940000	-0.70308	0.0891519
	5947000	-0.681965	0.0853017
	5954000	-0.661783	0.0817031
	5961000	-0.642476	0.0783345
	5968000	-0.623986	0.0751765
	5975000	-0.606265	0.0722119
	5982000	-0.589265	0.069425
	5989000	-0.572943	0.066802
	5996000	-0.557261	0.06433
	6003000	-0.542181	0.0619976
	6010000	-0.527669	0.0597945
	6017000	-0.513695	0.0577111
	6024000	-0.500229	0.0557389
	6031000	-0.487243	0.0538701
	6038000	-0.474714	0.0520975
	6045000	-0.462617	0.0504145
	6052000	-0.450931	0.0488152
	6059000	-0.439634	0.047294
	6066000	-0.428709	0.0458459
	6073000	-0.418137	0.0444662
	6080000	-0.407901	0.0431507
	6087000	-0.397985	0.0418954
	6094000	-0.388376	0.0406966
	6101000	-0.379058	0.039551
	6108000	-0.37002	0.0384554
	6115000	-0.361248	0.037407
	6122000	-0.352731	0.0364029
	6129000	-0.344458	0.0354409
	6136000	-0.336419	0.0345184
	6143000	-0.328604	0.0336333
	6150000	-0.321004	0.0327837
	6157000	-0.313611	0.0319676
	6164000	-0.306415	0.0311832
	6171000	-0.29941	0.030429
	6178000	-0.292587	0.0297033
	6185000	-0.28594	0.0290048
	6192000	-0.279462	0.028332
	6199000	-0.273146	0.0276837
	6206000	-0.266988	0.0270588
	6213000	-0.26098	0.026456
	6220000	-0.255118	0.0258744
	6227000	-0.249396	0.025313
	6234000	-0.243809	0.0247708
	6241000	-0.238353	0.0242469
	6248000	-0.233023	0.0237405
	6255000	-0.227815	0.0232508
	6262000	-0.222724	0.0227771
	6269000	-0.217748	0.0223187
	6276000	-0.212881	0.021875
	6283000	-0.20812	0.0214452
	6290000	-0.203463	0.0210289
	6297000	-0.198905	0.0206254
	6304000	-0.194444	0.0202342
	6311000	-0.190077	0.0198548
	6318000	-0.1858	0.0194868
	6325000	-0.18161	0.0191296
	6332000	-0.177506	0.0187829
	6339000	-0.173485	0.0184462
	6346000	-0.169543	0.0181192
	6353000	-0.16568	0.0178014
	6360000	-0.161892	0.0174926
	6367000	-0.158177	0.0171924
	6374000	-0.154534	0.0169004
	6381000	-0.150959	0.0166164
	6388000	-0.147452	0.01634
	6395000	-0.144011	0.016071
	6402000	-0.140633	0.0158092
	6409000	-0.137316	0.0155542
	6416000	-0.13406	0.0153059
	6423000	-0.130863	0.0150639
	6430000	-0.127723	0.0148281
	6437000	-0.124638	0.0145983
	6444000	-0.121607	0.0143742
	6451000	-0.118628	0.0141557
	6458000	-0.115701	0.0139426
	6465000	-0.112824	0.0137346
	6472000	-0.109996	0.0135317
	6479000	-0.107215	0.0133337
	6486000	-0.104481	0.0131403
	6493000	-0.101792	0.0129515
	6500000	-0.0991465	0.0127672
	6507000	-0.0965442	0.0125871
	6514000	-0.093984	0.0124111
	6521000	-0.0914647	0.0122391
	6528000	-0.0889855	0.012071
	6535000	-0.0865453	0.0119067
	6542000	-0.0841432	0.0117461
	6549000	-0.0817784	0.011589
	6556000	-0.07945	0.0114353
	6563000	-0.0771572	0.0112849
	6570000	-0.0748991	0.0111378
	6577000	-0.072675	0.0109938
	6584000	-0.0704842	0.0108529
	6591000	-0.0683259	0.010715
	6598000	-0.0661993	0.0105799
	6605000	-0.0641039	0.0104476
	6612000	-0.0620389	0.0103181
	6619000	-0.0600036	0.0101912
	6626000	-0.0579975	0.0100668
	6633000	-0.0560198	0.00994498
	6640000	-0.0540701	0.00982558
	6647000	-0.0521478	0.00970853
	6654000	-0.0502521	0.00959379
	6661000	-0.0483827	0.00948129
	6668000	-0.046539	0.00937097
	6675000	-0.0447204	0.00926277
	6682000	-0.0429265	0.00915665
	6689000	-0.0411567	0.00905253
	6696000	-0.0394106	0.00895038
	6703000	-0.0376877	0.00885015
	6710000	-0.0359875	0.00875177
	6717000	-0.0343096	0.00865522
	6724000	-0.0326536	0.00856043
	6731000	-0.0310191	0.00846737
	6738000	-0.0294056	0.008376
	6745000	-0.0278127	0.00828626
	6752000	-0.02624	0.00819813
	6759000	-0.0246872	0.00811157
	6766000	-0.0231539	0.00802652
	6773000	-0.0216398	0.00794297
	6780000	-0.0201444	0.00786087
	6787000	-0.0186674	0.00778019
	6794000	-0.0172086	0.0077009
	6801000	-0.0157675	0.00762296
	6808000	-0.0143438	0.00754634
	6815000	-0.0129373	0.00747101
	6822000	-0.0115476	0.00739695
	6829000	-0.0101745	0.00732411
	6836000	-0.00881756	0.00725248
	6843000	-0.0074766	0.00718203
	6850000	-0.00615132	0.00711273
	6857000	-0.00484144	0.00704456
	6864000	-0.00354671	0.00697748
	6871000	-0.00226686	0.00691149
	6878000	-0.00100165	0.00684654
	6885000	0.000249189	0.00678263
	6892000	0.00148588	0.00671972
	6899000	0.00270867	0.0066578
	6906000	0.00391779	0.00659684
	6913000	0.00511346	0.00653682
	6920000	0.0062959	0.00647774
	6927000	0.00746534	0.00641955
	6934000	0.00862198	0.00636225
	6941000	0.00976602	0.00630582
	6948000	0.0108977	0.00625024
	6955000	0.0120171	0.00619549
	6962000	0.0131246	0.00614155
	6969000	0.0142203	0.00608841
	6976000	0.0153043	0.00603606
	6983000	0.0163769	0.00598447
	6990000	0.0174383	0.00593363
	6997000	0.0184886	0.00588353
	7004000	0.0195279	0.00583415
	7011000	0.0205565	0.00578547
	7018000	0.0215746	0.00573749
	7025000	0.0225822	0.00569019
	7032000	0.0235795	0.00564356
	7039000	0.0245667	0.00559758
	7046000	0.025544	0.00555224
	7053000	0.0265115	0.00550752
	7060000	0.0274693	0.00546343
	7067000	0.0284176	0.00541994
	7074000	0.0293565	0.00537705
	7081000	0.0302862	0.00533473
	7088000	0.0312067	0.00529299
	7095000	0.0321183	0.00525181
	7102000	0.033021	0.00521118
	7109000	0.033915	0.0051711
	7116000	0.0348004	0.00513154
	7123000	0.0356774	0.0050925
	7130000	0.036546	0.00505398
	7137000	0.0374063	0.00501596
	7144000	0.0382585	0.00497843
	7151000	0.0391028	0.00494138
	7158000	0.0399391	0.00490482
	7165000	0.0407676	0.00486872
	7172000	0.0415885	0.00483308
	7179000	0.0424017	0.00479789
	7186000	0.0432075	0.00476314
	7193000	0.044006	0.00472883
	7200000	0.0447971	0.00469495
	7207000	0.0455811	0.00466149
	7214000	0.046358	0.00462844
	7221000	0.0471279	0.0045958
	7228000	0.0478909	0.00456356
	7235000	0.0486472	0.00453172
	7242000	0.0493967	0.00450026
	7249000	0.0501396	0.00446918
	7256000	0.050876	0.00443847
	7263000	0.0516059	0.00440813
	7270000	0.0523294	0.00437815
	7277000	0.0530467	0.00434853
	7284000	0.0537577	0.00431926
	7291000	0.0544626	0.00429033
	7298000	0.0551615	0.00426174
	7305000	0.0558544	0.00423348
	7312000	0.0565414	0.00420555
	7319000	0.0572226	0.00417794
	7326000	0.057898	0.00415065
	7333000	0.0585678	0.00412367
	7340000	0.0592319	0.004097
	7347000	0.0598905	0.00407064
	7354000	0.0605436	0.00404457
	7361000	0.0611914	0.00401879
	7368000	0.0618338	0.0039933
	7375000	0.0624709	0.00396809
	7382000	0.0631028	0.00394317
	7389000	0.0637296	0.00391852
	7396000	0.0643512	0.00389414
	7403000	0.0649679	0.00387003
	7410000	0.0655796	0.00384618
	7417000	0.0661864	0.00382259
	7424000	0.0667883	0.00379926
	7431000	0.0673855	0.00377617
	7438000	0.0679779	0.00375334
	7445000	0.0685656	0.00373075
	7452000	0.0691487	0.00370839
	7459000	0.0697273	0.00368628
	7466000	0.0703013	0.0036644
	7473000	0.0708708	0.00364275
	7480000	0.071436	0.00362132
	7487000	0.0719968	0.00360012
	7494000	0.0725532	0.00357914
	7501000	0.0731054	0.00355838
	7508000	0.0736534	0.00353782
	7515000	0.0741972	0.00351748
	7522000	0.0747369	0.00349735
	7529000	0.0752725	0.00347742
	7536000	0.0758041	0.0034577
	7543000	0.0763317	0.00343817
	7550000	0.0768553	0.00341884
	7557000	0.077375	0.00339971
	7564000	0.0778909	0.00338076
	7571000	0.078403	0.003362
	7578000	0.0789113	0.00334343
	7585000	0.0794159	0.00332504
	7592000	0.0799167	0.00330683
	7599000	0.0804139	0.0032888
	7606000	0.0809075	0.00327095
	7613000	0.0813976	0.00325327
	7620000	0.0818841	0.00323575
	7627000	0.0823671	0.00321841
	7634000	0.0828466	0.00320124
	7641000	0.0833227	0.00318423
	7648000	0.0837954	0.00316738
	7655000	0.0842648	0.00315069
	7662000	0.0847308	0.00313416
	7669000	0.0851936	0.00311778
	7676000	0.0856531	0.00310156
	7683000	0.0861093	0.00308549
	7690000	0.0865625	0.00306957
	7697000	0.0870124	0.00305379
	7704000	0.0874592	0.00303817
	7711000	0.087903	0.00302268
	7718000	0.0883437	0.00300734
	7725000	0.0887813	0.00299214
	7732000	0.089216	0.00297708
	7739000	0.0896477	0.00296215
	7746000	0.0900765	0.00294736
	7753000	0.0905023	0.00293271
	7760000	0.0909253	0.00291818
	7767000	0.0913454	0.00290378
	7774000	0.0917628	0.00288952
	7781000	0.0921773	0.00287538
	7788000	0.092589	0.00286136
	7795000	0.0929981	0.00284747
	7802000	0.0934044	0.0028337
	7809000	0.093808	0.00282005
	7816000	0.094209	0.00280652
	7823000	0.0946073	0.00279311
	7830000	0.095003	0.00277981
	7837000	0.0953962	0.00276663
	7844000	0.0957868	0.00275357
	7851000	0.0961748	0.00274061
	7858000	0.0965604	0.00272777
	7865000	0.0969434	0.00271503
	7872000	0.097324	0.00270241
	7879000	0.0977022	0.00268989
	7886000	0.0980779	0.00267747
	7893000	0.0984513	0.00266516
	7900000	0.0988222	0.00265296
	7907000	0.0991909	0.00264085
	7914000	0.0995572	0.00262885
	7921000	0.0999212	0.00261694
	7928000	0.100283	0.00260514
	7935000	0.100642	0.00259343
	7942000	0.101	0.00258182
	7949000	0.101355	0.0025703
	7956000	0.101707	0.00255888
	7963000	0.102058	0.00254755
	7970000	0.102406	0.00253631
	7977000	0.102753	0.00252516
	7984000	0.103097	0.0025141
	7991000	0.103439	0.00250313
	7998000	0.103779	0.00249225
	8005000	0.104117	0.00248146
	8012000	0.104453	0.00247075
	8019000	0.104786	0.00246013
	8026000	0.105118	0.00244959
	8033000	0.105448	0.00243913
	8040000	0.105776	0.00242875
	8047000	0.106102	0.00241846
	8054000	0.106426	0.00240825
	8061000	0.106748	0.00239811
	8068000	0.107068	0.00238806
	8075000	0.107386	0.00237808
	8082000	0.107703	0.00236818
	8089000	0.108017	0.00235835
	8096000	0.10833	0.0023486
	8103000	0.108641	0.00233893
	8110000	0.10895	0.00232933
	8117000	0.109257	0.0023198
	8124000	0.109562	0.00231034
	8131000	0.109866	0.00230096
	8138000	0.110168	0.00229164
	8145000	0.110468	0.0022824
	8152000	0.110766	0.00227322
	8159000	0.111063	0.00226411
	8166000	0.111358	0.00225507
	8173000	0.111652	0.0022461
	8180000	0.111943	0.00223719
	8187000	0.112233	0.00222835
	8194000	0.112522	0.00221958
	8201000	0.112809	0.00221086
	8208000	0.113094	0.00220221
	8215000	0.113377	0.00219363
	8222000	0.113659	0.0021851
	8229000	0.11394	0.00217664
	8236000	0.114219	0.00216824
	8243000	0.114496	0.0021599
	8250000	0.114772	0.00215162
	8257000	0.115046	0.0021434
	8264000	0.115319	0.00213523
	8271000	0.11559	0.00212713
	8278000	0.11586	0.00211908
	8285000	0.116128	0.00211109
	8292000	0.116395	0.00210315
	8299000	0.116661	0.00209527
	8306000	0.116924	0.00208745
	8313000	0.117187	0.00207968
	8320000	0.117448	0.00207197
	8327000	0.117708	0.0020643
	8334000	0.117966	0.00205669
	8341000	0.118223	0.00204914
	8348000	0.118479	0.00204163
	8355000	0.118733	0.00203418
	8362000	0.118986	0.00202678
	8369000	0.119237	0.00201943
	8376000	0.119488	0.00201213
	8383000	0.119736	0.00200487
	8390000	0.119984	0.00199767
	8397000	0.12023	0.00199052
	8404000	0.120475	0.00198341
	8411000	0.120719	0.00197635
	8418000	0.120961	0.00196934
	8425000	0.121202	0.00196237
	8432000	0.121442	0.00195546
	8439000	0.121681	0.00194858
	8446000	0.121919	0.00194176
	8453000	0.122155	0.00193498
	8460000	0.12239	0.00192824
	8467000	0.122624	0.00192155
	8474000	0.122856	0.0019149
	8481000	0.123088	0.00190829
	8488000	0.123318	0.00190173
	8495000	0.123547	0.00189521
	8502000	0.123775	0.00188873
	8509000	0.124002	0.00188229
	8516000	0.124227	0.0018759
	8523000	0.124452	0.00186954
	8530000	0.124675	0.00186323
	8537000	0.124897	0.00185696
	8544000	0.125118	0.00185073
	8551000	0.125339	0.00184453
	8558000	0.125557	0.00183838
	8565000	0.125775	0.00183226
	8572000	0.125992	0.00182619
	8579000	0.126208	0.00182015
	8586000	0.126422	0.00181415
	8593000	0.126636	0.00180819
	8600000	0.126849	0.00180226
	8607000	0.12706	0.00179637
	8614000	0.127271	0.00179052
	8621000	0.12748	0.0017847
	8628000	0.127688	0.00177892
	8635000	0.127896	0.00177318
	8642000	0.128102	0.00176747
	8649000	0.128308	0.0017618
	8656000	0.128512	0.00175616
	8663000	0.128716	0.00175055
	8670000	0.128918	0.00174498
	8677000	0.12912	0.00173944
	8684000	0.12932	0.00173394
	8691000	0.12952	0.00172847
	8698000	0.129718	0.00172303
	8705000	0.129916	0.00171762
	8712000	0.130113	0.00171225
	8719000	0.130309	0.00170691
	8726000	0.130503	0.0017016
	8733000	0.130697	0.00169632
	8740000	0.130891	0.00169108
	8747000	0.131083	0.00168586
	8754000	0.131274	0.00168068
	8761000	0.131464	0.00167553
	8768000	0.131654	0.0016704
	8775000	0.131842	0.00166531
	8782000	0.13203	0.00166024
	8789000	0.132217	0.00165521
	8796000	0.132403	0.00165021
	8803000	0.132588	0.00164523
	8810000	0.132773	0.00164028
	8817000	0.132956	0.00163536
	8824000	0.133139	0.00163047
	8831000	0.13332	0.00162561
	8838000	0.133501	0.00162078
	8845000	0.133682	0.00161597
	8852000	0.133861	0.00161119
	8859000	0.134039	0.00160644
	8866000	0.134217	0.00160171
	8873000	0.134394	0.00159701
	8880000	0.13457	0.00159234
	8887000	0.134745	0.0015877
	8894000	0.13492	0.00158308
	8901000	0.135094	0.00157848
	8908000	0.135267	0.00157391
	8915000	0.135439	0.00156937
	8922000	0.13561	0.00156485
	8929000	0.135781	0.00156036
	8936000	0.135951	0.00155589
	8943000	0.13612	0.00155145
	8950000	0.136288	0.00154703
	8957000	0.136456	0.00154264
	8964000	0.136623	0.00153827
	8971000	0.136789	0.00153392
	8978000	0.136955	0.0015296
	8985000	0.13712	0.0015253
	8992000	0.137284	0.00152103
	8999000	0.137447	0.00151677
	9006000	0.13761	0.00151255
	9013000	0.137771	0.00150834
	9020000	0.137933	0.00150416
	9027000	0.138093	0.00149999
	9034000	0.138253	0.00149586
	9041000	0.138412	0.00149174
	9048000	0.138571	0.00148764
	9055000	0.138728	0.00148357
	9062000	0.138886	0.00147952
	9069000	0.139042	0.00147549
	9076000	0.139198	0.00147148
	9083000	0.139353	0.00146749
	9090000	0.139507	0.00146353
	9097000	0.139661	0.00145958
	9104000	0.139814	0.00145566
	9111000	0.139967	0.00145175
	9118000	0.140119	0.00144787
	9125000	0.14027	0.00144401
	9132000	0.14042	0.00144016
	9139000	0.14057	0.00143634
	9146000	0.14072	0.00143253
	9153000	0.140868	0.00142875
	9160000	0.141016	0.00142498
	9167000	0.141164	0.00142124
	9174000	0.141311	0.00141751
	9181000	0.141457	0.0014138
	9188000	0.141603	0.00141012
	9195000	0.141748	0.00140645
	9202000	0.141892	0.0014028
	9209000	0.142036	0.00139916
	9216000	0.142179	0.00139555
	9223000	0.142322	0.00139195
	9230000	0.142464	0.00138837
	9237000	0.142606	0.00138482
	9244000	0.142747	0.00138127
	9251000	0.142887	0.00137775
	9258000	0.143027	0.00137424
	9265000	0.143166	0.00137075
	9272000	0.143305	0.00136728
	9279000	0.143443	0.00136383
	9286000	0.14358	0.00136039
	9293000	0.143717	0.00135697
	9300000	0.143854	0.00135356
	9307000	0.14399	0.00135018
	9314000	0.144125	0.00134681
	9321000	0.14426	0.00134345
	9328000	0.144394	0.00134012
	9335000	0.144528	0.00133679
	9342000	0.144661	0.00133349
	9349000	0.144794	0.0013302
	9356000	0.144926	0.00132693
	9363000	0.145058	0.00132367
	9370000	0.145189	0.00132043
	9377000	0.145319	0.0013172
	9384000	0.145449	0.00131399
	9391000	0.145579	0.0013108
	9398000	0.145708	0.00130762
	9405000	0.145837	0.00130445
	9412000	0.145965	0.0013013
	9419000	0.146092	0.00129817
	9426000	0.146219	0.00129505
	9433000	0.146346	0.00129194
	9440000	0.146472	0.00128885
	9447000	0.146598	0.00128578
	9454000	0.146723	0.00128272
	9461000	0.146847	0.00127967
	9468000	0.146972	0.00127664
	9475000	0.147095	0.00127362
	9482000	0.147219	0.00127061
	9489000	0.147341	0.00126762
	9496000	0.147464	0.00126465
	9503000	0.147585	0.00126169
	9510000	0.147707	0.00125874
	9517000	0.147828	0.0012558
	9524000	0.147948	0.00125288
	9531000	0.148068	0.00124997
	9538000	0.148187	0.00124708
	9545000	0.148307	0.00124419
	9552000	0.148425	0.00124133
	9559000	0.148543	0.00123847
	9566000	0.148661	0.00123563
	9573000	0.148778	0.0012328
	9580000	0.148895	0.00122998
	9587000	0.149012	0.00122718
	9594000	0.149128	0.00122439
	9601000	0.149243	0.00122161
	9608000	0.149358	0.00121884
	9615000	0.149473	0.00121609
	9622000	0.149587	0.00121335
	9629000	0.149701	0.00121062
	9636000	0.149814	0.0012079
	9643000	0.149927	0.0012052
	9650000	0.15004	0.0012025
	9657000	0.150152	0.00119982
	9664000	0.150264	0.00119715
	9671000	0.150375	0.0011945
	9678000	0.150486	0.00119185
	9685000	0.150597	0.00118922
	9692000	0.150707	0.0011866
	9699000	0.150816	0.00118399
	9706000	0.150926	0.00118139
	9713000	0.151035	0.0011788
	9720000	0.151143	0.00117622
	9727000	0.151251	0.00117366
	9734000	0.151359	0.0011711
	9741000	0.151467	0.00116856
	9748000	0.151573	0.00116603
	9755000	0.15168	0.00116351
	9762000	0.151786	0.001161
	9769000	0.151892	0.0011585
	9776000	0.151998	0.00115601
	9783000	0.152103	0.00115353
	9790000	0.152207	0.00115106
	9797000	0.152312	0.0011486
	9804000	0.152416	0.00114616
	9811000	0.152519	0.00114372
	9818000	0.152622	0.0011413
	9825000	0.152725	0.00113888
	9832000	0.152828	0.00113648
	9839000	0.15293	0.00113408
	9846000	0.153032	0.0011317
	9853000	0.153133	0.00112932
	9860000	0.153234	0.00112696
	9867000	0.153335	0.0011246
	9874000	0.153435	0.00112226
	9881000	0.153535	0.00111992
	9888000	0.153635	0.00111759
	9895000	0.153734	0.00111528
	9902000	0.153833	0.00111297
	9909000	0.153932	0.00111067
	9916000	0.15403	0.00110839
	9923000	0.154128	0.00110611
	9930000	0.154225	0.00110384
	9937000	0.154323	0.00110158
	9944000	0.15442	0.00109933
	9951000	0.154516	0.00109709
	9958000	0.154612	0.00109486
	9965000	0.154708	0.00109264
	9972000	0.154804	0.00109042
	9979000	0.154899	0.00108822
	9986000	0.154994	0.00108602
	9993000	0.155089	0.00108384
	10000000	0.155183	0.00108166

[truncated: 3 more sheets: Figure 7d, Figure 7e, Figure 7f]
